# Supplementary material for: Prioritization of Copy Number Variation Loci Associated with Autism from AutDB–An Integrative Multi-Study Genetic Database
Source: PLoS One. 2013 Jun 18;8(6):e66707. doi: 10.1371/journal.pone.0066707 (PMC3688962; doi:10.1371/journal.pone.0066707)
Supplement: Table S1 — Scientific reports of CNVs in ASD individuals. Details of the 48 scientific reports and their CNV data used in this study are listed in the table. (XLS) [file pone.0066707.s004.xls]

## Sheet: Sheet1
Table S1: Scientific reports of CNVs in ASD individuals
1st author	PMID	discovery method	Platform	CNV inclusion criteria	# Ind	# CNVs	# loci	CNV/Ind	CNV/Loci
szatmari	17322880	Array SNP	Affy 10K v2 array	All validated CNVs in affected individuals	178	193	93	1.08427	2.07527
sebat	17363630	ROMA		All de novo CNVs (only CNVs reported)	14	15	14	1.0625	1.07143
moessner	17999366	Array SNP	Affymtrix 500K	All reported CNVs	3	13	11	4.33333	1.18182
gilling	18183041	aCGH	BACs aCGH (Whole-genome 32K BAC array)	All reported CNVs	1	2	2	2	1
weiss	18184952	Array SNP (discovery), solid phase hybridization (replication)	Affymetrix 5.0 (discovery), Illumina HumanHap300 BeadChip (replication)	Focused on 16p11.2 loci (only reported CNVs)	12	12	1	1	12
marshall	18252227	Array SNP, karotyping	Affymtrix 500K	All case-specific CNVs	187	270	245	1.44385	1.10204
roohi	18349135	aCGH	Tiling path BAC arrays	All reported CNVs	3	3	1	1	3
christian	18374305	aCGH	RPCI 19K BAC microarray	All case CNVs (i.e. CNVs not present in controls)	46	51	44	1.1087	1.15909
morrow	18621663	Array SNP	Affymtrix 500K	All case CNVs	59	127	98	2.20339	1.29592
miller	18805830	aCGH (discovery cohort), array SNP (replication cohort)	Agilent 244K (discovery), Affymetrix 5.0 (replication)	All reported CNVs at 15q13.2-q13.3 loci	6	6	1	1	6
pagnamenta	19050728	Solid phase hybridization	Illumina Human 1M BeadChip SNP array	All reported CNVs	3	3	1	1	3
cuscó	19246517	aCGH	BAC array containing 5442 large insert DNA fragments	All CNVs present specifically in discovery case cohort	11	12	12	1.09091	1
doornbos	19328872	MLPA (n=253), aCGH (n=600), or array SNP (n=723)	105K oligo array (aCGH); Affymetrix 262K Nsp1 (array SNP)	All reported CNVs at 15q11.2 locus	4	4	1	1	4
maestrini	19401682	Solid phase hybridization	GoldenGate assay on Illumina BeadStation	All reported CNVs	4	4	2	1	2
glessner	19404257	Solid phase hybridization	HumanHap550 BeadChip	All reported CNVRs	264	274	18	1.03788	15.2222
van der zwaag	19492091	Solid phase hybridization	HumanHap300 Beadchip	All reported CNVs	7	7	7	1	1
kumar	19546099	aCGH	19K whole genome human BAC array, Illumina 610K-Quad	All reported CNVs	1	1	1	1	1
williams	19606485	aCGH	Human Genome CGH Microarray Kit 244A (Agilent 244K, G4411B)	All reported CNVs	1	1	1	1	1
ozgen	19793310	aCGH (discovery cohort), solid phase hybridization (replication cohort)	Agilent 4x44K (discovery), Illumina HumanHap300	All reported CNVs	4	5	3	1.25	1.66667
gregory	19845972	aCGH	BACs aCGH	All CNVs in cases	27	38	18	1.40741	2.11111
mccarthy	19855392	Array SNP, aCGH	ROMA 85K, Nimble HD2, Affy 500K	All reported CNVs at 16p11.2 locus	4	4	1	1	4
willemsen	19920853	aCGH, array SNP	Agilent 105K or 244K oligo array, Affymetrix 6.0	All reported CNVs	4	4	1	1	4
crepel	20002455	aCGH	BACs aCGH	All reported CNVs	2	2	1	1	2
van der zwaag	20029941	Solid phase hybridization	HumanHap300 Beadchip	All reported CNVs	1	1	1	1	1
shen	20231187	aCGH (n=589) or array SNP (n=108)	Agilent 244A, Affy NspI + Affy SytI, or Affy 5.0	All case CNVs, except for whole chromosome gains/losses	53	53	41	1	1.29268
chien	20236125	aCGH	Nimble HD2	All reported CNVs	2	2	2	1	1
berkel	20473310	Array SNP and/or solid phase hybridization	Affy 6.0 and/or Illumina Infinium 1M	All reported CNVs	2	2	2	1	1
pinto	20531469	Solid phase hybridization	Illumina Infinium 1M SNP microarray	All validated CNVs	366	772	574	2.11233	1.34495
mcinnes	20678247	Array SNP	Affymetrix NspI 250K arrays	All reported CNVs	3	3	2	1	1.5
cobb	20832509	aCGH	BACS aCGH (ClariSure 1 MB array)	All reported CNVs	1	1	1	1	1
noor	20844286	Array SNP	Affymetrix 500K	All reported CNVs	1	1	1	1	1
wang	20858243	Solid phase hybridization	Illumina HumanHap550 BeadChip	CNVs longer than 500 Kb	13	14	14	1.06667	1
abu-amero	20858261	Karyotyping & aCGH	Agilent 244K	All reported CNVs	1	1	1	1	1
pagnamenta	20972252	Solid phase hybridization	Illumina 1M	All reported CNVs	3	3	1	1	3
moreno-de-luca	21055719	aCGH (discovery cohort), array SNP (replication cohort)	Agilent 4x44K, 2x105K, 4x180K (discovery), Illumina Human 1M and 1M Duo microarrays (SSC samples), Illumina SNP microarrays (all others)	All reported CNVs in 17q12 locus	8	8	1	1	8
roetzer	21108404	aCGH	Agilent 180K microarray	All reported CNVs	1	1	1	1	1
carter	21114665	Array SNP, aCGH	Affymetrix 500K, Affymetrix 6.0, Agilent 1x1M CGH array	All reported CNVs	4	4	1	1	4
bremer	21302340	aCGH	BAC 33K, BAC 38K , Agilent 244K, or Agilent 180K aCGH arrays	All "CNVs of interest"	38	45	41	1.18421	1.09756
cottrell	21308999	aCGH	BAC-based microarray; SignatureChip v4.0 (Signature Genomic Labs)	All reported CNVs	1	1	1	1	1
scheuerle	21360662	aCGH	Roche Nimblegen 135k-feature whole genome microarray	All reported CNVs	2	2	2	1	1
griswold	21360829	Solid phase hybridization	Illumina Human 1M BeadChip	All reported CNVs	1	1	1	1	1
cukier	21480499	Solid phase hybridization	Illumina Human 1M Beadchip	All reported CNVs	2	4	2	2	2
pagnamenta	21484199	Solid phase hybridization	Illumina 1M	All reported CNVs	2	4	2	2	2
shinawi	21567907	aCGH	Agilent 4x44K	All reported CNVs	2	2	1	1	2
ramalingam	21614007	aCGH	Agilent 244K	All reported CNVs	6	6	2	1	3
soysal	21626680	aCGH, G-banded karyotyping	Genome-wide 180kb oligo array (OGT CytoSure)	All reported CNVs	1	2	2	2	1
sanders	21658581	Solid phase hybridization	Illumina 1M v1 (n=334) or Illumina 1M v3 (n=840)	All case-specific CNVs	975	2890	2375	2.9641	1.21684
levy	21658582	aCGH	NimbleGen HD2	All case only, following removal of duplicates used in Sanders	39	52	51	1.36667	1.01961
					2373	4926	3700	1.28575	2.40328
